# Supplementary material for: Exploratory Study of the Association between the Severity of Idiopathic Intracranial Hypertension and Electroretinogram Photopic Negative Response Amplitude Obtained Using a Handheld Device
Source: Life (Basel). 2021 May 13;11(5):437. doi: 10.3390/life11050437 (PMC8153331; doi:10.3390/life11050437)
Supplement: Supplementary file 1 [file life-11-00437-s001.zip]

Archive with 1 entries (1 files):
- life-1209239-supplementary.pdf
